# Supplementary material for: Patent Dirofilaria immitis infection in Galapagos sea lion rookeries in San Cristóbal Island
Source: Parasitology. 2025 Jul 10;152(9):932–7. doi: 10.1017/S0031182025100425 (PMC12644960; doi:10.1017/S0031182025100425)
Supplement: Culda et al. supplementary material 2 — Culda et al. supplementary material [file S0031182025100425sup002.txt]

>ZW50 cox1
CATTTGTTTGGCCAGACTAGTATGACTTTTTGCTTCTATTTTGGATTCGCTGTATCCGGGGACTTTTCTGTTTTGGGGTTCTTCATCATGTATCACAGCTCGGTTTCGGAACATTGACACCTCCGTCACACCACCAACACTACGTCTTATACTCTTGTGACAATCATCTCTCATTGACAATGACACTTCCCGACCATACTAAATAGATACCAGAGTCTTACTCTTCTATTGAGTTCCCAAGACATTCATTGAACGCCGCTCACAGATACAGTATGATTAGCTGAGAAGGGTGCGTC
>ZW50 ITS2
TGAGGGTCAATATCGATCAGATTATCAAATAATATACCAAAATTCGATACATATGATACATATGAATGATATATGTTTTGGATATATTATTTGTTAAAATTAATTCATCAGGTGATGATGTGATGATAATCATTGAAAAATGACAAAAATCCCCTGATTAAGTATGATAAAAATAGTAAGTAAAAAAGGCAAATTCTTTACACTTACAATATATCTACTTGTTGTAAAAAATTATTTCTTCTTTCATATTTATTGCTGATACTCATAAAAATAAAAAAAAAAAAAAAAAAAATATAATTATTATTATTATTTTTTGATATTATTAGTATTATGCTTTTTCTGCTGGGTTTATAATTAAAATAAAAACAGAAGAATGAAAAAATAAATAAATAAAACAAAACCAACCAAAATATTTTTTATTTTTTTTCTTTTTTTTCCCCCCCCCCCTCGCGAGTAAACAAACAAAAAA 
